# Supplementary material for: A Staged Whole-Blood Transcriptomic Framework Identifies a Compact Myeloid–Lymphoid Activity Score in Systemic Lupus Erythematosus
Source: Genes (Basel). 2026 Jun 6;17(6):663. doi: 10.3390/genes17060663 (PMC13300284; doi:10.3390/genes17060663)
Supplement: Supplementary file 1 [file genes-17-00663-s001.zip]

Archive with 1 entries (1 files):
- genes-4341813-supplementary.pdf
